# Supplementary material for: The landscape of genomic structural variation in Indigenous Australians
Source: Nature. 2023 Dec 13;624(7992):602–10. doi: 10.1038/s41586-023-06842-7 (PMC10733147; doi:10.1038/s41586-023-06842-7)
Supplement: Supplementary file 1 — Overview of ONT sequencing datasets generated for this study. [file 41586_2023_6842_MOESM1_ESM.xls]

## Sheet: summary_table.filtered
Index	Total_Reads	Mapped_Reads	Percent_Mapped_Reads	Unmapped_Reads	MAPQ0_Reads	Max_Read_Length	Community	Avg_Coverage	N50	Source	Non_Human_Reads	Non_Human_Reads_Mapped
1	29417543	28273768	96.11	1143775	667538	311250	NCIGP1	16.5007	4682.16	Saliva	892734	53140
2	32739151	30498203	93.16	2240948	721634	158206	NCIGP1	19.3877	6735.91	Saliva	1940595	74889
3	29114782	24127320	82.87	4987462	647709	743874	NCIGP1	26.4805	9779.64	Saliva	4839577	125551
4	70322737	67814257	96.43	2508480	1629799	314349	NCIGP1	28.4121	4306.38	Saliva	1393573	108571
5	63289243	60360354	95.37	2928889	1577139	616746	NCIGP1	27.7608	2741.08	Saliva	2138551	130408
6	19533676	19495653	99.81	38023	203434	765135	NCIGP1	30.9447	5289.39	Blood	6713	3795
7	22768868	22652149	99.49	116719	391648	516444	NCIGP1	31.6013	5536.11	Blood	14316	9080
8	12250594	12210113	99.67	40481	141231	616882	NCIGP1	26.7067	9450.41	Blood	7324	4071
9	10139184	10115891	99.77	23293	106441	505627	NCIGP1	24.6729	10491.1	Blood	4933	2883
10	26169928	25088995	95.87	1080933	535646	402425	NCIGP1	26.5909	7115	Saliva	877706	37561
11	20331513	20215210	99.43	116303	312465	487737	NCIGP1	28.1682	5797.03	Blood	15417	9346
12	39450698	38486336	97.56	964362	813603	702441	NCIGP1	38.4802	4415.31	Saliva	598089	45263
13	11335740	11300683	99.69	35057	121338	564497	NCIGP1	27.6079	10532.7	Blood	5740	3104
14	15887636	15847962	99.75	39674	183595	766885	NCIGP1	32.58	8515.92	Blood	7440	3836
15	18485397	18410659	99.6	74738	246391	458638	NCIGP1	31.1479	7074.84	Blood	8528	5707
16	18157127	18087265	99.62	69862	247158	347629	NCIGP1	29.1751	6687.89	Blood	9148	5423
17	23923495	23848974	99.69	74521	321000	823347	NCIGP1	35.8399	5106.17	Blood	11965	6715
18	14367808	12980324	90.34	1387484	227758	226646	NCIGP1	23.9459	11221.5	Saliva	1215790	20128
19	19305179	17771682	92.06	1533497	369914	342393	NCIGP1	26.5555	11801.4	Saliva	1430793	35850
20	22668221	22618369	99.78	49852	244765	807216	NCIGP1	38.6989	5940.35	Blood	6270	3863
21	20163001	20122530	99.8	40471	226590	783873	NCIGP1	36.2639	6426.22	Blood	6297	3736
22	18228855	18143437	99.53	85418	248950	535587	NCIGP1	33.1182	7117.1	Blood	9874	5928
23	13577024	13549905	99.8	27119	136253	655276	NCIGP1	33.0068	10163.9	Blood	4961	2782
24	54110707	47885282	88.5	6225425	1189433	390467	NCIGP1	33.7788	6170.29	Saliva	5568698	110507
25	11644176	11616579	99.76	27597	122876	595618	NCIGP1	29.6724	11089.5	Blood	6890	3826
26	12435215	12405071	99.76	30144	134077	827014	NCIGP1	28.8255	10598.1	Blood	5881	3125
27	16423120	16396585	99.84	26535	158809	744345	NCIGP1	36.9704	8616.93	Blood	4567	2930
28	53173991	51688575	97.21	1485416	1228039	584311	NCIGP1	35.0744	5086.51	Saliva	1006175	55658
29	21248153	21204098	99.79	44055	257370	586176	NCIGP1	37.1187	6017.26	Blood	6784	4071
30	29293037	29163493	99.56	129544	384825	660274	NCIGP1	40.1839	4628.61	Blood	15108	8768
31	18394907	18350404	99.76	44503	236380	628299	NCIGP1	36.2936	7802.62	Blood	8622	4308
32	23919161	23838894	99.66	80267	344408	529731	NCIGP1	36.3236	5361.41	Blood	13593	7528
33	18642540	18564515	99.58	78025	228290	613440	NCIGP1	34.0509	8450.67	Blood	12389	7522
34	11822597	11799776	99.81	22821	100917	656154	NCIGP1	31.994	12916.7	Blood	7418	4442
35	22354752	22251071	99.54	103681	267381	694599	NCIGP1	36.2492	6628.03	Blood	12267	7981
36	13263654	13239392	99.82	24262	135084	403308	NCIGP1	35.286	11717.1	Blood	6059	3630
37	12556017	12523990	99.74	32027	132102	471939	NCIGP1	29.5944	10010.2	Blood	5904	3523
38	11710574	11683780	99.77	26794	124408	636995	NCIGP1	28.8166	10542	Blood	5147	2747
39	19442415	19376756	99.66	65659	232213	606416	NCIGP1	33.7348	6697.31	Blood	9051	4764
40	33346593	31977803	95.9	1368790	632687	469207	NCIGP1	30.4286	8017.09	Saliva	1145446	54460
41	14993202	14960585	99.78	32617	152000	722069	NCIGP1	38.3256	12062.3	Blood	6925	4513
42	12892859	12189073	94.54	703786	223342	529923	NCIGP2	15.6019	6916.06	Saliva	646492	23642
43	11994985	9588483	79.94	2406502	149603	487560	NCIGP2	19.7828	10738.5	Saliva	2490219	57724
44	10946151	10232177	93.48	713974	147545	423835	NCIGP2	20.8002	11089.4	Saliva	578080	16256
45	15181617	14026528	92.39	1155089	240495	718510	NCIGP2	25.3958	9633.52	Saliva	1146686	42470
46	43536236	41745760	95.89	1790476	993017	425645	NCIGP2	30.1017	4342.34	Saliva	1410165	109912
47	21273329	20842168	97.97	431161	320993	533941	NCIGP2	28.1174	5913.51	Saliva	332507	18535
48	27115177	20117532	74.19	6997645	346054	517656	NCIGP2	27.5174	7262.61	Saliva	4927803	115006
49	60356159	57478993	95.23	2877166	1454879	232959	NCIGP2	28.2361	3600.39	Saliva	2287871	108224
50	57766834	54938016	95.1	2828818	1351990	220529	NCIGP2	26.8096	4158.12	Saliva	2124904	108129
51	59250564	53532307	90.35	5718257	1434223	367552	NCIGP2	28.3987	3322.89	Saliva	5053297	140592
52	43795040	40313063	92.05	3481977	1028716	295699	NCIGP2	28.8705	6476.25	Saliva	3011779	73337
53	15399742	13962439	90.67	1437303	263414	610756	NCIGP2	27.5361	12675.4	Saliva	1372146	39060
54	57821456	56408547	97.56	1412909	1189185	276929	NCIGP2	32.5426	2880.22	Saliva	810111	68078
55	19086210	18054907	94.6	1031303	258935	831809	NCIGP2	31.7339	8638.59	Saliva	1011370	51815
56	9951508	9346207	93.92	605301	101128	399059	NCIGP2	27.1176	13938.2	Saliva	598405	16954
57	48427465	46362464	95.74	2065001	1069424	287679	NCIGP2	29.1486	5600.94	Saliva	1585351	81954
58	29226554	28463591	97.39	762963	488018	644561	NCIGP2	38.6027	6445.3	Saliva	631635	32419
59	9874328	9565059	96.87	309269	101822	461518	NCIGP2	26.4203	13493.9	Saliva	291286	9893
60	23619005	22328577	94.54	1290428	352132	584907	NCIGP2	37.4808	8184.76	Saliva	1272996	40036
61	17784224	16749735	94.18	1034489	213980	773188	NCIGP2	35.4638	9777.6	Saliva	1034531	32734
62	22243765	20896613	93.94	1347152	520912	268467	NCIGP2	28.2899	11299.5	Saliva	1086431	46553
63	39608162	38004739	95.95	1603423	780390	434058	NCIGP2	32.0952	6256.23	Saliva	1268848	71344
64	18594781	18011527	96.86	583254	276052	464253	NCIGP2	28.3904	11110.1	Saliva	464862	19681
65	31346944	30749903	98.1	597041	596238	257636	NCIGP2	33.7123	8248.02	Saliva	372927	27403
66	21239231	19999257	94.16	1239974	338589	521066	NCIGP2	33.5838	11120	Saliva	846630	29855
67	34023963	32457878	95.4	1566085	535775	208313	NCIGP2	36.2584	8191.17	Saliva	27211	772
68	35731788	35064851	98.13	666937	577410	276797	NCIGP2	37.3993	6915.39	Saliva	440645	30264
69	29014920	27392052	94.41	1622868	472378	300552	NCIGP2	38.9406	9402.8	Saliva	1258755	37673
70	38104078	36998263	97.1	1105815	715163	177346	NCIGP2	42.1961	9763.03	Saliva	824568	47670
71	41382938	38179264	92.26	3203674	779747	515981	NCIGP2	45.6517	10329.1	Saliva	2818840	58076
72	26045821	24685393	94.78	1360428	343190	186507	NCIGP2	48.4619	12450.4	Saliva	1172027	19839
73	20267249	18893538	93.22	1373711	274336	807684	NCIGP2	36.1442	9665.85	Saliva	1341418	32208
74	51363699	39050441	76.03	12313258	1012395	267373	NCIGP3	22.5031	3291.9	Saliva	12234389	165044
75	25418374	23770801	93.52	1647573	523662	810277	NCIGP3	27.1463	5011.21	Saliva	1460615	76046
76	17089826	16472938	96.39	616888	324335	174961	NCIGP3	20.7736	9659.97	Saliva	476131	19318
77	55746270	53893046	96.68	1853224	1270166	235432	NCIGP3	29.5441	3633.2	Saliva	1154871	103698
78	26857383	25695029	95.67	1162354	530535	271582	NCIGP3	26.465	9608.28	Saliva	1003439	38661
79	55140936	49503459	89.78	5637477	1298492	324238	NCIGP3	36.4835	6355.46	Saliva	5398419	180124
80	48818129	47231853	96.75	1586276	1044343	327769	NCIGP3	35.2849	5126.06	Saliva	1150000	64244
81	27910975	26256066	94.07	1654909	461017	274931	NCIGP3	49.2474	12511.4	Saliva	1525328	34358
82	16936399	16125320	95.21	811079	265512	255168	NCIGP3	35.5742	12574.4	Saliva	755127	19143
83	17352640	11351452	65.42	6001188	218522	586619	NCIGP4	31.8797	11763.8	Saliva	6191185	135050
84	49081400	43693069	89.02	5388331	1077763	631460	NCIGP4	32.4745	5145.09	Saliva	5230715	321146
85	9706541	9378801	96.62	327740	147351	300233	NCIGP4	20.1842	14143.5	Saliva	264867	8180
86	22339206	21420218	95.89	918988	306398	697927	NCIGP4	30.4779	6730.53	Saliva	897656	53473
87	23595275	20101111	85.19	3494164	358658	847488	NCIGP4	38.4301	8844.62	Saliva	3656549	102027
88	19018004	18695795	98.31	322209	216713	788618	NCIGP4	32.0849	6705.22	Saliva	297017	14085
89	22171128	19295507	87.03	2875621	270479	585381	NCIGP4	35.8524	8673.43	Saliva	2989224	81891
90	14479342	14032490	96.91	446852	247731	459916	NCIGP4	23.9243	11092.7	Saliva	329154	16644
91	18886749	18196885	96.35	689864	386514	189258	NCIGP4	22.427	12449.8	Saliva	539406	31670
92	16938593	16254403	95.96	684190	219793	1205476	NCIGP4	29.4994	9292.37	Saliva	664793	28471
93	9944359	9682586	97.37	261773	94805	1441861	NCIGP4	25.85	12586.8	Saliva	252760	7939
94	16535505	16085561	97.28	449944	220356	899794	NCIGP4	29.4195	8621.83	Saliva	421722	18592
95	14587410	13772405	94.41	815005	161576	863259	NCIGP4	29.3194	9784.68	Saliva	828301	18263
96	22059708	20622651	93.49	1437057	308491	663498	NCIGP4	34.9888	6905.64	Saliva	1469612	47688
97	21436658	19270752	89.9	2165906	339174	972813	NCIGP4	35.1517	8969.78	Saliva	2131609	81510
98	19761750	19333002	97.83	428748	226108	614504	NCIGP4	32.7449	7644.45	Saliva	406494	20789
99	20224767	17496243	86.51	2728524	255714	703699	NCIGP4	37.0964	9067.73	Saliva	2791342	61273
100	12123862	10269356	84.7	1854506	104936	423566	NCIGP4	32.8535	12312.3	Saliva	1910722	35027
101	41227427	39598551	96.05	1628876	864284	292830	NCIGP4	29.4904	7495.12	Saliva	1256329	67408
102	19310355	18168192	94.09	1142163	288724	944575	NCIGP4	29.7886	9582.36	Saliva	1034960	34088
103	17728687	17095480	96.43	633207	254531	525896	NCIGP4	33.3011	11507.7	Saliva	583593	26216
104	29082513	27640698	95.04	1441815	578880	306377	NCIGP4	34.3704	10128.6	Saliva	1201039	44842
105	20916120	19968315	95.47	947805	249491	843772	NCIGP4	38.2946	9161.99	Saliva	947601	47305
106	21337300	20866890	97.8	470410	289420	1340407	NCIGP4	37.2133	10396.4	Saliva	403650	21855
107	24992556	20127467	80.53	4865089	380247	509968	NCIGP4	36.6731	9148.46	Saliva	5010165	223553
108	30420315	29504792	96.99	915523	723347	155937	NCIGP4	30.0256	10923.6	Saliva	438539	57865
109	41759861	38510258	92.22	3249603	886759	334473	NCIGP4	35.8413	8435.54	Saliva	2898364	85016
110	20959463	20508164	97.85	451299	274783	911104	NCIGP4	38.5976	9984.27	Saliva	398878	15970
111	20999497	20681250	98.48	318247	269676	674682	NCIGP4	37.166	10127.5	Saliva	256239	15546
112	18327509	18014254	98.29	313255	220252	611208	NCIGP4	39.0573	9844.07	Saliva	260045	13818
113	38845832	35363834	91.04	3481998	835960	362820	NCIGP4	39.251	10284.3	Saliva	2991965	68067
114	27192938	26011881	95.66	1181057	467037	754580	NCIGP4	37.7841	10745.4	Saliva	1008108	35225
115	19732516	18372249	93.11	1360267	276938	793644	NCIGP4	36.9214	10974.3	Saliva	1331185	68510
116	16100412	15011280	93.24	1089132	185911	1010531	NCIGP4	39.2882	12913.8	Saliva	1073277	43099
117	19742652	18837993	95.42	904659	278095	448323	NCIGP4	39.095	11525.3	Saliva	806997	22886
118	22036204	20648113	93.7	1388091	299503	536561	NCIGP4	36.2576	8860.79	Saliva	1351738	78011
119	25420948	23727560	93.34	1693388	367296	194860	NCIGP4	44.3386	12176.9	Saliva	1627817	45870
120	28295648	26480778	93.59	1814870	511372	194935	NCIGP4	48.9213	11611.6	Saliva	1701790	47751
121	19074068	17752362	93.07	1321706	252694	445989	NCIGP4	35.899	10913.6	Saliva	1293012	56997
122	16967621	16794145	98.98	173476	341747	263147	non-NCIG	18.6037	8878.18	Blood	25790	15381
123	12006275	11950755	99.54	55520	158416	192919	non-NCIG	22.3154	8852.1	Blood	6996	4758
124	30037028	29657530	98.74	379498	679695	234832	non-NCIG	21.8661	4837.35	Blood	47409	28897
125	26911506	26631165	98.96	280341	524924	121915	non-NCIG	21.7307	6191.37	Blood	40931	24682
126	14284229	14149194	99.05	135035	254399	501938	non-NCIG	21.0927	13987.2	Blood	22122	13310
127	11256440	11214850	99.63	41590	153287	124919	non-NCIG	24.7202	10389.3	Blood	11569	8687
128	13979383	13937483	99.7	41900	175703	148670	non-NCIG	27.4761	8426.87	Blood	8141	4988
129	17744843	17602291	99.2	142552	380243	360966	non-NCIG	25.2733	9701.46	Blood	16864	10585
130	9149313	9110081	99.57	39232	103935	446055	non-NCIG	23.4035	12007.7	Blood	16343	4244
131	8268021	8246065	99.73	21956	82020	690023	non-NCIG	27.353	13293.5	Blood	16198	10373
132	11396757	11370386	99.77	26371	114703	313119	non-NCIG	31.6686	11686.4	Blood	5450	3101
133	8203906	8162089	99.49	41817	74688	368116	non-NCIG	28.3266	16841.6	Blood	29516	16483
134	18312256	18222259	99.51	89997	235644	211210	non-NCIG	33.7528	9376.99	Blood	14398	7985
135	17304507	17259737	99.74	44770	206417	466258	non-NCIG	37.0842	9234.85	Blood	13269	7825
136	13308482	13221923	99.35	86559	199718	273473	non-NCIG	29.1798	12476.5	Blood	12934	8322
137	17149725	17109344	99.76	40381	181092	380472	non-NCIG	38.6105	9518.91	Blood	11218	5703
138	23713557	23630574	99.65	82983	304186	526235	non-NCIG	42.2495	8998.57	Blood	18343	12024
139	18442768	18397385	99.75	45383	205188	433377	non-NCIG	43.6208	10871.8	Blood	19966	17653
140	20595650	20532412	99.69	63238	227741	610273	non-NCIG	41.6978	9363.23	Blood	13046	8560
141	21857892	21806493	99.76	51399	272012	790153	non-NCIG	44.8354	8521.01	Blood	13750	8014
